# Supplementary material for: Impact of Layered Perovskite Oxide La0.85Yb0.15AlO3 on Structure and Transport Properties of Polyetherimide
Source: Int J Mol Sci. 2022 Dec 31;24(1):715. doi: 10.3390/ijms24010715 (PMC9821444; doi:10.3390/ijms24010715)
Supplement: Supplementary file 1 [file ijms-24-00715-s001.zip]

Archive with 1 entries (1 files):
- ijms-2094141-supplementary.pdf
